# Supplementary material for: Effects of Catecholamine Stress Hormones Norepinephrine and Epinephrine on Growth, Antimicrobial Susceptibility, Biofilm Formation, and Gene Expressions of Enterotoxigenic Escherichia coli
Source: Int J Mol Sci. 2023 Oct 27;24(21):15646. doi: 10.3390/ijms242115646 (PMC10649963; doi:10.3390/ijms242115646)
Supplement: Supplementary file 1 [file ijms-24-15646-s001.zip]

Archive with 1 entries (1 files):
- ijms-2637781-supplementary.pdf
